# Supplementary material for: Targeted Metabolic Profiling Indicates Apple Rootstock Genotype-Specific Differences in Primary and Secondary Metabolite Production and Validate Quantitative Contribution From Vegetative Growth
Source: Front Plant Sci. 2018 Sep 21;9:1336. doi: 10.3389/fpls.2018.01336 (PMC6160592; doi:10.3389/fpls.2018.01336)
Supplement: Supplementary file 1 [file Table_1.XLSX]

## Sheet: C18 short targeted compound lis
expected monoisotopic mass [M-H] (PubChem)	average data m/z [M-H]-	m/z mass error (ppm)	standard retention time (min)	average data retention time (min)	Name	Justification
289.071	289.073	7.81814	1.1	1.3	catechin	STANDARD
353.087	353.09	7.94988	1.1	1.21	chlorogenic acid	STANDARD
137.024	137.025	12.4796	1.3	1.3	4-hydroxybenzoic acid	STANDARD
181.05	181.047	16.0177	1.5	2.7	hydrocaffeic acid	STANDARD
179.034	179.036	13.4053	1.59	1.66	caffeic acid	STANDARD
289.071	289.073	7.81469	2	2.07	epicatechin	STANDARD
163.039	163.026	82.5569	3.1	3.05	p-coumaric acid	STANDARD
193.05	193.051	7.21575	4.1	4.34	ferulic acid	STANDARD
121.029	121.03	10.8982	5.5	5.6	benzoic acid	STANDARD
609.145	609.148	4.10411	8.2	8.7	rutin (quercetin-3-O-rutinoside)	STANDARD
609.182	609.185	5.08879	9.6	9.8	hesperidin	STANDARD
435.129	435.132	7.12432	9.9	9.89	phloridzin	STANDARD
147.044	147.045	5.44054	10.5	10.4	cinnamic acid	STANDARD
301.035	301.037	7.64031	10.7	10.5	quercetin	STANDARD
273.076	273.08	12.8169	11.2	11.2	phloretin	STANDARD
285.04	285.042	8.06904	11.3	10.7	kaempferol	STANDARD
205.123	205.118	25.3506	14.6	14.6	ibuprofen (internal standard)	STANDARD
455.352	455.354	4.05839	19.2	19.1	ursolic acid	STANDARD
