# Supplementary material for: Targeted Metabolic Profiling Indicates Apple Rootstock Genotype-Specific Differences in Primary and Secondary Metabolite Production and Validate Quantitative Contribution From Vegetative Growth
Source: Front Plant Sci. 2018 Sep 21;9:1336. doi: 10.3389/fpls.2018.01336 (PMC6160592; doi:10.3389/fpls.2018.01336)
Supplement: Supplementary file 2 [file Table_2.XLSX]

## Sheet: C18 long targeted compound list
expected monoisotopic mass [M-H] (PubChem)	average data m/z [M-H]-	m/z mass error (ppm)	standard retention time (min) (NA = authentic standard not available)	data average retention time (min)	Name (paretheses incidates tentative ID)	KEGG_ID	Justification	Notes	Citation	Compound link
191.055	191.058	16.7491	1.82	1.64	quinic acid	C00296	standard	Small polyol phenolic than can result from breakdown of chlorogenic acid; organic acid
229.086	229.087	3.05562	NA	1.9	(aucuparin)			biphenyl (phytoalexin); identification NOT CONFIRMED with standard	Chizzali, C., Khalil, M.N., Beuerle, T., Schuehly, W., Richter, K., Flachowsky, H., Peil, A., Hanke, M.V., Liu, B., Beerhues, L., 2012. Formation of biphenyl and dibenzofuran phytoalexins in the transition zones of fire blight-infected stems of Malus domestica cv. 'Holsteiner Cox' and Pyrus communis cv. 'Conference'. Phytochemistry 77, 179-185.	https://pubchem.ncbi.nlm.nih.gov/compound/Aucuparin#section=Chemical-and-Physical-Properties
125.024	125.026	17.6766	2.55	2.47	phloroglucinol	C02193	standard
169.014	169.016	11.8333	3.11	3.11	gallic acid	C01424	standard
153.019	153.021	12.4168	2.83	3.29	3,4-dihydroxybenzoic acid (Protocatechuic acid)	C00230	standard	benzoic acid derivative	Fawcett, C.H., Spencer, D.M., 1967. Antifungal phenolic acids in apple fruits after infection with Sclerotinia fructigena. Annals of Applied Biology 60, 87-96.	https://pubchem.ncbi.nlm.nih.gov/compound/3_4-dihydroxybenzoic_acid#section=Computed-Properties
0	577.136	unknown	NA	4.54	(procyanidin_4_63)
137.024	137.026	16.1286	5.12	4.57	4-hydroxybenzoic acid	C00156	standard	benzoic acid derivative	Fawcett, C.H., Spencer, D.M., 1967. Antifungal phenolic acids in apple fruits after infection with Sclerotinia fructigena. Annals of Applied Biology 60, 87-96.	http://www.chemspider.com/Chemical-Structure.132.html
289.071	289.074	9.54436	5.94	5.87	catechin	C06562	standard	flavan-3-ol/flavanoid	Gosch, C., Halbwirth, H., Kuhn, J., Miosic, S., Stich, K., 2009. Biosynthesis of phloridzin in apple (Malus domestica Borkh.). Plant Science 176, 223-231.	http://www.chemspider.com/Chemical-Structure.8711.html
339.071	339.075	10.6172	5.24	6.01	esculin	C09264	standard
0	577.137	unknown	NA	6.45	(procyanidin_6_55)			mass corresponds to a procyanidin
353.087	353.09	8.51631	6.52	6.48	chlorogenic acid	C00852	standard	ester of caffeic (a hydroxycinnamic acid) and quinic acid	Fernandez, M., MArtinez-Valls, L., Vega, F.A., Fuertes-Lasala, E., 1975. Hydroxycinnamic acids derivatives on the peel of Malus acerba Mer. Anal Inst Bot Cavanilles 32, 573-576.	www.chemspider.com/Chemical-Structure.1405788.html
181.05	181.05	1.657	5.9	6.57	di-hydrocaffeic acid / hydrocaffeic acid (synonyms)	C10447	standard
167.034	167.037	18.2477	NA	6.76	(vanillic or 3-hydroxy-4-methoxybenzoic acid)			benzoic acid derivative	Jinshui, C., Qun, X., Lina, L., Rohrer, J., 2014. Determination of phenolic compounds in apple orchard soil. Thermo Scientific Application Note.	http://www.chemspider.com/Chemical-Structure.12055.html
0	461.168	unknown	NA	7.27	(dicaffeoylacteoside)			no previous literature reporting it in apple, this is just an accurate mass hit; has been found in root vegetables
179.034	179.037	16.198	7.27	7.45	caffeic acid	C01197	standard	hydroxycinnamic acid		https://pubchem.ncbi.nlm.nih.gov/compound/13889681#section=MS-MS
0	577.137	unknown	7.98	7.9	procyanidin b2	C17639	standard	biflavanoid (two flavanoid monomers)	Lee, K.W., Kim, Y.J., Kim, D.-O., Lee, H.J., Lee, C.Y., 2003. Major Phenolics in Apple and Their Contribution to the Total Antioxidant Capacity. Journal of Agricultural and Food Chemistry 51, 6516-6520.	http://www.chemspider.com/Chemical-Structure.109417.html
289.071	289.074	8.16062	10.21	10.17	epicatechin	C09727	standard
337.092	337.089	9.1963	NA	10.37	(p-coumaroylquinic acid)	C11208		ester of cinnamic acid condensed with quinic acid	Fernandez, M., MArtinez-Valls, L., Vega, F.A., Fuertes-Lasala, E., 1975. Hydroxycinnamic acids derivatives on the peel of Malus acerba Mer. Anal Inst Bot Cavanilles 32, 573-576.	https://pubchem.ncbi.nlm.nih.gov/compound/5281766
165.055	165.055	1.72195e-10	10.09	10.4	phloretic acid	C01744	standard	phloridzin component/breakdown product		https://pubchem.ncbi.nlm.nih.gov/compound/3-_4-Hydroxyphenyl_propionic_acid
0	865.202	unknown	NA	12.2	(procayanidin C1 / epicatechin trimer)			triflavanoid (three flavanoid monomers)		https://pubchem.ncbi.nlm.nih.gov/compound/Procyanidin_C1
163.039	163.04	3.99903	13.86	12.61	p-coumaric acid	C00811	standard	hydroxycinnamic aicd		http://www.chemspider.com/Chemical-Structure.553148.html
121.029	121.031	19.987	14.46	14.86	benzoic acid	C00180	standard	benzoic acid
191.034	191.037	15.704	15.2	15.25	scopoletin	C017452	standard
463.088	463.088	0.647825	21.84	20.97	hyperin (quercetin-3-O-galactoside) (hyperoside)	C10073	standard	flavanoid galactoside	Lee, K.W., Kim, Y.J., Kim, D.-O., Lee, H.J., Lee, C.Y., 2003. Major Phenolics in Apple and Their Contribution to the Total Antioxidant Capacity. Journal of Agricultural and Food Chemistry 51, 6516-6520.	https://pubchem.ncbi.nlm.nih.gov/compound/90657624
0	577.137	unknown	NA	21.23	(procyanidin_21_48)			mass corresponds to a procyanidin
609.145	609.148	4.76077	21.85	21.58	rutin	C05625	standard	flavanoid glycoside	Lee, K.W., Kim, Y.J., Kim, D.-O., Lee, H.J., Lee, C.Y., 2003. Major Phenolics in Apple and Their Contribution to the Total Antioxidant Capacity. Journal of Agricultural and Food Chemistry 51, 6516-6520.	https://pubchem.ncbi.nlm.nih.gov/compound/rutin
463.088	463.09	5.1826	21.84	21.89	Isoquercitrin	C05623	standard	flavanoid glycoside		https://pubchem.ncbi.nlm.nih.gov/compound/Isoquercitrin
433.077	433.068	20.0888	NA	22.93	(avicularin)			flavanoid arabinoside		https://pubchem.ncbi.nlm.nih.gov/compound/Avicularin#section=CAS
0	461.11	unknown	NA	25.5	flavanoidglycoside_ID_unknown3
593.15	593.154	5.73211	25.91	25.82	kaempferol-2-rutinoside		standard
447.093	447.094	2.684	26.43	25.91	quercitrin	C01750	standard
215.071	215.072	3.25474	NA	27.6	(noraucuparin)			dibenzofuran (phytoalexin), identification NOT confirmed with standard
435.129	435.132	7.81377	28.34	28.36	phloridzin	C01604	standard
447.093	447.095	4.92068	32.83	29.11	kaempferol-3-glucoside
0	461.109	unknown	NA	30.4	flavanoidglycoside_ID_unknown4
447.093	447.095	4.92068	33.01	33.11	kaempferol-2-glucoside	C12634	standard
243.066	243.066	0.822821	NA	41.42	(eriobofuran1)	C08743		dibenzofuran (phytoalexin) -- there are other reasonable hits for this mass beside eriobofuran, such as a psoralen (r)-apiumetin, which is not very soluble in water; this position in the chromatogram would be reasonable	Chizzali, C., Khalil, M.N., Beuerle, T., Schuehly, W., Richter, K., Flachowsky, H., Peil, A., Hanke, M.V., Liu, B., Beerhues, L., 2012. Formation of biphenyl and dibenzofuran phytoalexins in the transition zones of fire blight-infected stems of Malus domestica cv. 'Holsteiner Cox' and Pyrus communis cv. 'Conference'. Phytochemistry 77, 179-185.
273.076	273.07	20.8733	42.19	42.45	phloretin (phloridzin component)	C00774	standard	chalcone	Gosch, C., Halbwirth, H., Kuhn, J., Miosic, S., Stich, K., 2009. Biosynthesis of phloridzin in apple (Malus domestica Borkh.). Plant Science 176, 223-231.	https://pubchem.ncbi.nlm.nih.gov/compound/phloretin#section=Top
434.085	434.085	0.23037	NA	50.81	(reynoutrin)			flavanoid glycoside	Liang, T., Liu, E., Zhao, C., Ban, S., Li, Q., 2009. [Simultaneous determination of four flavonoids in Malus prunifolia from Shanxi province by RP-HPLC]. Zhongguo Zhong yao za zhi = Zhongguo zhongyao zazhi = China journal of Chinese materia medica 34, 2217-2219.	https://pubchem.ncbi.nlm.nih.gov/compound/Reynoutrin
243.066	243.067	1.64564	NA	53.59	(eriobofuran2)			dibenzofuran (phytoalexin) -- there are other reasonable hits for this mass beside eriobofuran, such as a psoralen (r)-apiumetin, which is not very soluble in water; this position in the chromatogram would be reasonable	Chizzali, C., Khalil, M.N., Beuerle, T., Schuehly, W., Richter, K., Flachowsky, H., Peil, A., Hanke, M.V., Liu, B., Beerhues, L., 2012. Formation of biphenyl and dibenzofuran phytoalexins in the transition zones of fire blight-infected stems of Malus domestica cv. 'Holsteiner Cox' and Pyrus communis cv. 'Conference'. Phytochemistry 77, 179-185.
243.066	243.066	0.41141	NA	57.068	(eriobofuran3)			dibenzofuran (phytoalexin) -- there are other reasonable hits for this mass beside eriobofuran, such as a psoralen (r)-apiumetin, which is not very soluble in water; this position in the chromatogram would be reasonable	Chizzali, C., Khalil, M.N., Beuerle, T., Schuehly, W., Richter, K., Flachowsky, H., Peil, A., Hanke, M.V., Liu, B., Beerhues, L., 2012. Formation of biphenyl and dibenzofuran phytoalexins in the transition zones of fire blight-infected stems of Malus domestica cv. 'Holsteiner Cox' and Pyrus communis cv. 'Conference'. Phytochemistry 77, 179-185.
285.061	285.055	21.0481	NA	62.95	(uralenneoside)			p-hydroxybenzoic acid alkyl ester?	no reports being found in apple; previously found in herbs and spices	https://pubchem.ncbi.nlm.nih.gov/compound/132594#section=Chemical-and-Physical-Properties
487.341	487.346	11.2857	NA	64.97	(TC_triterprenoid_487_1 esculentic acid)			triterpene; could be one mentioned in citation	Foster, T.M., McAtee, P.A., Waite, C.N., Boldingh, H.L., McGhie, T.K., 2017. Apple dwarfing rootstocks exhibit an imbalance in carbohydrate allocation and reduced cell growth and metabolism. Horticulture Research 4, 17009.
205.123	205.125	7.31268	66.2	66.08	ibuprofen (internal standard)		Internal
0	487.348	unknown	NA	66.64	(TC_triterprenoid_487_2)
485.327	485.327	1.23628	NA	69.33	(annurcoic acid)			triterpene; could be one mentioned in citation	Foster, T.M., McAtee, P.A., Waite, C.N., Boldingh, H.L., McGhie, T.K., 2017. Apple dwarfing rootstocks exhibit an imbalance in carbohydrate allocation and reduced cell growth and metabolism. Horticulture Research 4, 17009.
469.332	469.332	1.25719	NA	75.63	(pomonic acid)			triterpene	McGhie, T.K., Hudault, S., Lunken, R.C.M., Christeller, J.T., 2012. Apple Peels, from Seven Cultivars, Have Lipase-Inhibitory Activity and Contain Numerous Ursenoic Acids As Identified by LC-ESI-QTOF-HRMS. Journal of Agricultural and Food Chemistry 60, 482-491.	http://www.hmdb.ca/metabolites/HMDB35912
0	471.351	unknown	NA	76.62	(TC_triterprenoid_471_2)
0	471.352	unknown	NA	76.96	(TC_triterprenoid_471_1)			triterpene (dihydroxy-urs-12-en-28-oic acid; see citation)	McGhie, T.K., Hudault, S., Lunken, R.C.M., Christeller, J.T., 2012. Apple Peels, from Seven Cultivars, Have Lipase-Inhibitory Activity and Contain Numerous Ursenoic Acids As Identified by LC-ESI-QTOF-HRMS. Journal of Agricultural and Food Chemistry 60, 482-491.
285.04			45.77	--	kaempferol	C05903	standard	flavanoid		https://pubchem.ncbi.nlm.nih.gov/compound/kaempferol
301.035			NA	--	quercetin			flavanoid glycoside		https://pubchem.ncbi.nlm.nih.gov/compound/quercetin#section=Top
