# Supplementary material for: Targeted Metabolic Profiling Indicates Apple Rootstock Genotype-Specific Differences in Primary and Secondary Metabolite Production and Validate Quantitative Contribution From Vegetative Growth
Source: Front Plant Sci. 2018 Sep 21;9:1336. doi: 10.3389/fpls.2018.01336 (PMC6160592; doi:10.3389/fpls.2018.01336)
Supplement: Supplementary file 3 [file Table_3.XLSX]

## Sheet: targeted - C18short
Mzmine approach
Targeted Peak detection -- standards alone (19 compounds)
Name: C18 short targeted compounds.xlsx
Library construction
Accurate mass and retention were entered in CSV file per LC/MS analysis of authentic standards.
Mzmine targeted peak detection settings
Intensity tolerance (%)	10
Noise level	0.0001
MZ tolerance (m/z)	0.009
MZ tolerance (absolute (min))	50
Retention time tolerance (absolute (min))	1.5
Join aligner (combining peak information from all samples)
MZ tolerance (m/z)	0.009 m/z
MZ tolerance (absolute (min))	30 ppm (weight =1)
Retention time tolerance (absolute (min))	1 absolute (min) (weight =1)

## Sheet: untargeted - C18short
Supplementary Information
Column
Solvent system
Mzmine approach
1) tissue culture 5-day root dip -- library construction (making library of tree specific metabolites)
	Mass detection
	Noise level	10000
	Spectrum type	centroided
	Polarity	negative
	Mass detector	centroid
	Chromatogram builder
	Retention time	0.03-25.00 min
	MS level	1
	Min time span (min)	0.1
	Min height	10000
	m/z tolerance	0.009 m/z or 25 ppm
	Peak smoothing
	Filter width	7
	Chromatogram deconvolution
	Algorithm	Local minimum search
	Chromatographic threshold	0.7
	Search minimum RT range (min)	0.5
	Minimum relative height	0
	Minimum absolute height	10000
	Min ratio of peak top/edge	2.1
	Peak duration range	0.10-2 min
Join aligner (combining peak information from all samples)
MZ tolerance (m/z)	0.01 m/z
MZ tolerance (absolute (min))	30 ppm (weight =1)
Retention time tolerance (absolute (min))	1 absolute (min) (weight =1)
Weight for RT	1 min

## Sheet: targeted - C18long
Mzmine approach
Name: C18 long targeted compounds.xlsx
Library construction
Accurate mass and retention were entered in CSV file per LC/MS analysis of authentic standards.
Mzmine targeted peak detection settings
Intensity tolerance (%)	10
Noise level	0.0001
MZ tolerance (m/z)	0.009
MZ tolerance (absolute (min))	50
Retention time tolerance (absolute (min))	1.5
Join aligner (combining peak information from all samples)
MZ tolerance (m/z)	0.009 m/z
MZ tolerance (absolute (min))	30 ppm (weight =1)
Retention time tolerance (absolute (min))	1 absolute (min) (weight =1)

## Sheet: untargeted - C18long
Supplementary Information
Column	C18
Solvent system
Mzmine approach
5 day root dip tissue culture -- making untargeted library
1	Mass detection
	Noise level	10000
	Spectrum type	centroided
	Polarity	negative
	Mass detector	centroid
2	Chromatogram builder
	Retention time	2-80 min
	MS level	1
	Min time span (min)	0.2
	Min height	10000
	m/z tolerance	0.009 m/z or 50 ppm
3	Peak smoothing
	Filter width	7
4	Manually deletely ugly peaks.
5	Chromatogram deconvolution
	Algorithm	Local minimum search
	Chromatographic threshold	0.7
	Search minimum RT range (min)	0.5
	Minimum relative height	0
	Minimum absolute height	10000
	Min ratio of peak top/edge	2.1
	Peak duration range	0.10-2 min
Join aligner (combining peak information from all samples)
MZ tolerance (m/z)	0.01 m/z
MZ tolerance (absolute (min))	30 ppm (weight =1)
Retention time tolerance (absolute (min))	1 absolute (min) (weight =1)
Weight for RT	1 min

## Sheet: untargeted zicpHILIC
Supplementary Information
Column	zicPHILIC
Solvent system
Mzmine approach
	Mass detection
	Noise level	10000
	Spectrum type	centroided
	Polarity	negative
	Mass detector	centroid
	Chromatogram builder
	Retention time	1-30 min
	MS level	1
	Min time span (min)	0.05
	Min height	100000
	m/z tolerance	0.02 m/z or 25 ppm
	Peak smoothing
	Filter width	7
	Unwanted m/z removed before deconvolution manually
	Chromatogram deconvolution
	Algorithm	Local minimum search
	Chromatographic threshold	0.7
	Search minimum RT range (min)	0.01
	Minimum relative height	0
	Minimum absolute height	10000
	Min ratio of peak top/edge	1.1
	Peak duration range	0.01-2 min
Join aligner (combining peak information from all samples)
MZ tolerance (m/z)	0.01 m/z
MZ tolerance (absolute (min))	50 ppm (weight =1)
Retention time tolerance (absolute (min))	1 absolute (min) (weight =1)
Weight for RT	1 min
Mzmine targeted peak detection settings
Intensity tolerance (%)	0.1
Noise level	10000
MZ tolerance (m/z)	0.009
MZ tolerance (ppm)	30
Retention time tolerance (absolute (min))	3
Any duplicates were removed manually.
Join aligner (combining peak information from all samples)
MZ tolerance (m/z)	0.005
Retention time tolerence (absolute (min))	1
Weight for RT	1
Weight for mz	1
