# Supplementary material for: Targeted Metabolic Profiling Indicates Apple Rootstock Genotype-Specific Differences in Primary and Secondary Metabolite Production and Validate Quantitative Contribution From Vegetative Growth
Source: Front Plant Sci. 2018 Sep 21;9:1336. doi: 10.3389/fpls.2018.01336 (PMC6160592; doi:10.3389/fpls.2018.01336)
Supplement: Supplementary file 4 [file Table_4.XLSX]

## Sheet: Notes
Supplemental table 4: rhizodeposit production validation.xlsx
Experiment initiated on "day zero"
Abbreviations
C_d1	Control, day 1
C_d4	Control, day 4
B_d1	Butyrolactone, day 1
B_d4	Butyrolactone, day 4
Statistical significance in following tables determined by a one-way ANOVA, combining treatment and day.
Two LC-MS solvents systems / columns -- zicpHILIC and phenolic (C18) -- see methods.

## Sheet: C18 unidentified
Compound (m/z) [M-H]	f.value	p.value	-log10(p)	FDR	Fisher's LSD						Heatmap of results in supplemental Figure 1
315.111	47.483	2.7895e-09	8.5545	3.3195e-07	C_d4 - B_d1; C_d4 - B_d4; C_d4 - C_d1
351.132	18.035	6.5886e-06	5.1812	0.00039202	C_d4 - B_d1; C_d4 - B_d4; C_d4 - C_d1
365.184	15.774	1.6921e-05	4.7716	0.00057438	C_d4 - B_d1; C_d4 - B_d4; C_d4 - C_d1
341.141	15.475	1.9307e-05	4.7143	0.00057438	C_d4 - B_d1; C_d4 - B_d4; C_d4 - C_d1
309.208	12.149	9.4973e-05	4.0224	0.0018855	B_d4 - B_d1; B_d4 - C_d1; B_d4 - C_d4
243.069	12.147	9.5065e-05	4.022	0.0018855	C_d4 - B_d1; C_d1 - B_d4; C_d4 - B_d4; C_d4 - C_d1
421.118	10.74	0.00020284	3.6929	0.0034482	C_d4 - B_d1; C_d1 - B_d4; C_d4 - B_d4; C_d4 - C_d1
283.086	10.377	0.00024889	3.604	0.0037023	C_d4 - B_d1; C_d1 - B_d4; C_d4 - B_d4; C_d4 - C_d1
343.107	10.147	0.00028415	3.5464	0.0037571	C_d4 - B_d1; C_d1 - B_d4; C_d4 - B_d4; C_d4 - C_d1
355.106	9.3574	0.00045313	3.3438	0.0053226	C_d4 - B_d1; C_d1 - B_d4; C_d4 - B_d4; C_d4 - C_d1
329.236	9.222	0.000492	3.308	0.0053226	C_d4 - B_d1; C_d4 - B_d4; C_d4 - C_d1
327.219	8.792	0.0006417	3.1927	0.0059933	B_d4 - B_d1; B_d4 - C_d1; B_d4 - C_d4
133.016	8.7599	0.00065473	3.1839	0.0059933	B_d4 - B_d1; C_d4 - B_d1; B_d4 - C_d1; C_d4 - C_d1
177.022	8.6312	0.00071001	3.1487	0.0060351	B_d4 - B_d1; B_d4 - C_d1; B_d4 - C_d4
437.132	8.2546	0.00090339	3.0441	0.0071669	C_d4 - B_d1; C_d4 - B_d4; C_d4 - C_d1
237.119	7.7591	0.0012513	2.9026	0.0093065	C_d1 - B_d1; C_d1 - B_d4; C_d1 - C_d4
213.965	7.5572	0.0014332	2.8437	0.010033	C_d4 - B_d1; C_d4 - B_d4; C_d4 - C_d1
465.144	7.4073	0.0015871	2.7994	0.010437	C_d4 - B_d1; C_d1 - B_d4; C_d4 - B_d4; C_d4 - C_d1
161.135	7.3361	0.0016664	2.7782	0.010437	B_d1 - C_d4; B_d4 - C_d4; C_d1 - C_d4
150.003	6.4374	0.0031486	2.5019	0.018734	C_d1 - B_d4; C_d4 - B_d4
191.056	5.8254	0.0049706	2.3036	0.028167	B_d1 - C_d1; B_d4 - C_d1; B_d4 - C_d4
453.142	5.7635	0.0052115	2.283	0.028189	C_d4 - B_d1; C_d4 - B_d4; C_d4 - C_d1
137.026	5.5741	0.0060314	2.2196	0.030705	B_d4 - C_d1; B_d4 - C_d4
165.058	5.5402	0.0061925	2.2081	0.030705	B_d4 - B_d1; B_d4 - C_d1; B_d4 - C_d4
405.179	5.0037	0.0094817	2.0231	0.044201	B_d4 - C_d1; B_d4 - C_d4
287.129	4.9488	0.0099142	2.0037	0.044201	C_d1 - B_d1; C_d1 - B_d4; C_d1 - C_d4
435.133	4.9347	0.010029	1.9988	0.044201	C_d4 - B_d1; C_d4 - B_d4; C_d4 - C_d1
193.092	4.8313	0.010913	1.9621	0.04638	C_d1 - B_d4; C_d4 - B_d4

## Sheet: C18 identified
Compound	f.value	p.value	-LOG10(p)	FDR	Fisher's LSD						Heatmap of results
ursolic acid	20.273	2.8052e-06	5.552	2.9455e-05	C_d4 - B_d1; C_d4 - B_d4; C_d4 - C_d1
salicin	15.148	2.2341e-05	4.6509	0.00015639	C_d4 - B_d1; C_d1 - B_d4; C_d4 - B_d4; C_d4 - C_d1
gallic acid	7.8753	0.0011582	2.9362	0.0048643	B_d4 - B_d1; B_d4 - C_d1; B_d4 - C_d4
quinic acid	5.8209	0.0049879	2.3021	0.017458	B_d1 - C_d1; B_d4 - C_d1; B_d4 - C_d4
phloridzin	4.8903	0.010398	1.983	0.031194	C_d4 - B_d1; C_d4 - B_d4; C_d4 - C_d1
kaempferol	4.6223	0.012973	1.887	0.034054	C_d4 - B_d1; C_d4 - B_d4; C_d4 - C_d1

## Sheet: zicpHILIC unidentified
Compound	f.value	p.value	-log10(p)	FDR	Fisher's LSD					Heatmap of results in supplemental figure 1
unk4	36.196	2.8402e-08	7.5466	3.6633e-06	C_d4 - B_d1; C_d1 - B_d4; C_d4 - B_d4; C_d4 - C_d1
unk18	34.575	4.1628e-08	7.3806	3.6633e-06	C_d4 - B_d1; C_d4 - B_d4; C_d4 - C_d1
unk2	25.948	4.2515e-07	6.3715	2.4942e-05	B_d1 - C_d4; B_d4 - C_d4; C_d1 - C_d4
unk36	21.853	1.5992e-06	5.7961	5.6323e-05	C_d4 - B_d1; C_d1 - B_d4; C_d4 - B_d4; C_d4 - C_d1
unk37	21.852	1.6001e-06	5.7959	5.6323e-05	C_d4 - B_d1; C_d1 - B_d4; C_d4 - B_d4; C_d4 - C_d1
unk16	21.03	2.1345e-06	5.6707	6.2613e-05	C_d4 - B_d1; C_d4 - B_d4; C_d4 - C_d1
unk35	19.889	3.2312e-06	5.4906	8.1241e-05	C_d4 - B_d1; C_d4 - B_d4; C_d4 - C_d1
unk7	17.874	7.0289e-06	5.1531	0.00015464	C_d4 - B_d1; C_d4 - B_d4; C_d4 - C_d1
unk33	11.86	0.00011047	3.9567	0.0019443	C_d4 - B_d1; C_d4 - B_d4; C_d4 - C_d1
unk34	11.86	0.00011047	3.9567	0.0019443	C_d4 - B_d1; C_d4 - B_d4; C_d4 - C_d1
unk8	10.559	0.00022458	3.6486	0.0035933	C_d4 - B_d1; C_d4 - B_d4; C_d4 - C_d1
unk9	9.6858	0.00037219	3.4292	0.0054588	B_d1 - B_d4; C_d4 - B_d1; C_d1 - B_d4; C_d4 - B_d4
unk145	7.4518	0.0015395	2.8126	0.019804	B_d4 - B_d1; B_d4 - C_d1; B_d4 - C_d4
unk57	7.4181	0.0015753	2.8026	0.019804	C_d1 - B_d1; C_d1 - B_d4; C_d1 - C_d4

## Sheet: zicpHILIC identified
Compound	f.value	p.value	-log10(p)	FDR	Fisher's LSD					Heatmap of results
Glutaric acid	18.1	6.422e-06	5.1923	0.00042385	C_d4 - B_d1; C_d4 - B_d4; C_d4 - C_d1
Malic acid	13.281	5.3673e-05	4.2702	0.0017712	C_d4 - B_d1; C_d4 - B_d4; C_d4 - C_d1
Glutamine	12.142	9.5321e-05	4.0208	0.0020971	C_d4 - B_d1; C_d4 - B_d4; C_d4 - C_d1
Fumaric acid	10.731	0.00020378	3.6908	0.0033623	C_d4 - B_d1; C_d4 - B_d4; C_d4 - C_d1
Sucrose	10.179	0.00027898	3.5544	0.0036826	B_d1 - B_d4; C_d1 - B_d4; C_d4 - B_d4
Malonic acid	7.8836	0.0011518	2.9386	0.011693	C_d1 - B_d1; C_d1 - B_d4; C_d1 - C_d4
Rhamnose	7.5761	0.001415	2.8492	0.011693	C_d4 - B_d1; C_d4 - B_d4; C_d4 - C_d1
Fucose	7.5737	0.0014173	2.8485	0.011693	C_d4 - B_d1; C_d4 - B_d4; C_d4 - C_d1
Glutamic acid	7.0153	0.0020821	2.6815	0.015269	C_d4 - B_d1; C_d1 - B_d4; C_d4 - B_d4; C_d4 - C_d1
Succinic acid	6.3636	0.0033234	2.4784	0.021934	C_d4 - B_d1; C_d4 - B_d4; C_d4 - C_d1
L-Tyrosine	6.0748	0.004117	2.3854	0.024702	B_d4 - B_d1; B_d4 - C_d1; B_d4 - C_d4
Glucuronic acid, Galacturonic acid	5.5323	0.0062307	2.2055	0.034269	C_d4 - B_d1; C_d1 - B_d4; C_d4 - B_d4
