# Supplementary material for: Targeted Metabolic Profiling Indicates Apple Rootstock Genotype-Specific Differences in Primary and Secondary Metabolite Production and Validate Quantitative Contribution From Vegetative Growth
Source: Front Plant Sci. 2018 Sep 21;9:1336. doi: 10.3389/fpls.2018.01336 (PMC6160592; doi:10.3389/fpls.2018.01336)
Supplement: Supplementary file 5 [file Table_5.XLSX]

## Sheet: fungal qPCR
Sample Name	Cт	Quantity	Qty mean	Qty pg/mg root	Qty cfu/mg root		Sample Name	Cт	Quantity	Qty mean	Qty pg/mg root	Qty cfu/mg root		Sample Name	Cт	Quantity	Qty mean	Qty pg/mg root	Qty cfu/mg root
G935 TC1-10	Undetermined	0					M26 TC1-10	26.5415	0.0517207					TC Fungal-10	Undetermined	0
G935 TC1-10	34.6702	0.000370634					M26 TC1-10	Undetermined						TC Fungal-10	20.777	1.71637
G935 TC1-10	30.1822	0.00566345	0.00201136	0.0201136	0.305727		M26 TC1-10	36.1387	0.000151884	0.0259363	0.259363	3.94232		TC Fungal-10	21.6846	0.988867	0.901747	9.01747	137.065
G935 TC2-10	22.8738	0.480155					M26TC2-10	Undetermined									Ave.	9.01747	137.065
G935 TC2-10	32.2939	0.00157011					M26TC2-10	33.8839	0.000597622								STDEV	NA	NA
G935 TC2-10	32.5948	0.00130781	0.161011	1.61011	24.4737		M26TC2-10	39.0536	2.58474e-05	0.000311735	0.00311735	0.0473837
			Ave.	0.815112	12.3897					Ave.	0.13124	1.99485
			STDEV	1.1243	17.0893					STDEV	0.181193	2.75413
	DNA pg/mg root	G935	M26	Fungi			cfumg root	G935	M26	Fungi
	Ave.	0.815112	0.13124	9.01747			Ave.	12.3897	1.99485	137.065
	STDEV	1.1243	0.181193	NA			STDEV	17.0893	2.75413	NA
							* cfu/mg root was calculated based on genome size of Fusarium oxysporum(ca. 60Mb)

## Sheet: bacterial qPCR
Sample Name	Cт	Quantity	Qty mean	Qty pg/mg root	Qty cfu/mg root		Sample Name	Cт	Quantity	Qty mean	Qty pg/mg root	Qty cfu/mg root		Sample Name	Cт	Quantity	Qty mean	Qty pg/mg root	Qty cfu/mg root
G935 TC1-10	13.0849	1296.05					M26 TC1-10	14.9007	388.257					TC Fungal-10	15.4141	276.12
G935 TC1-10	13.0621	1315.75					M26 TC1-10	14.9351	379.495					TC Fungal-10	15.396	279.453
G935 TC1-10	13.1225	1264.11	1291.97	12919.7	1.80875e+06		M26 TC1-10	14.7838	419.594	395.782	3957.82	554095		TC Fungal-10	15.3934	279.933	278.502	2785.02	389903
G935 TC2-10	11.1692	4622.97					M26 TC2-10	14.2684	590.756								Ave.	2785.02	389903
G935 TC2-10	11.0055	5153.52					M26 TC2-10	14.1699	630.688								STDEV	NA	NA
G935 TC2-10	11.1451	4697.28	4824.59	48245.9	6.75442e+06		M26 TC2-10	14.2269	607.261	609.568	6095.68	853395
			Ave.	30582.8	4.28159e+06					Ave.	5026.75	703745
			STDEV	24979.4	3.49712e+06					STDEV	1511.7	211638
	DNA pg/mg root	G935	M26	Fungi			cfumg root	G935	M26	Fungi
	Ave.	30582.8	5026.75	2785.02			Ave.	4.28159e+06	703745	389903
	STDEV	24979.4	1511.7	NA			STDEV	3.49712e+06	211638	NA
							* cfu was calculated based on the genome size of Pseudomonas flurescens (ca. 6.5 Mb)
